# Supplementary material for: Multivariate Risk Analysis of RAS, BRAF and EGFR Mutations Allelic Frequency and Coexistence as Colorectal Cancer Predictive Biomarkers
Source: Cancers (Basel). 2022 Jun 4;14(11):2792. doi: 10.3390/cancers14112792 (PMC9179415; doi:10.3390/cancers14112792)
Supplement: Supplementary file 1 [file cancers-14-02792-s001.zip]

Archive with 1 entries (1 files):
- cancers-1732032-supplementary.pdf
